# Supplementary material for: Psychological factors and premenstrual syndrome: A Spanish case-control study
Source: PLoS One. 2019 Mar 6;14(3):e0212557. doi: 10.1371/journal.pone.0212557 (PMC6402625; doi:10.1371/journal.pone.0212557)
Supplement: S5 File — (ODT) [file pone.0212557.s005.odt]

Men:	Age at menarche:  (< 11=1)  (12 - 13=2)  (>14=3)					
edadT:	age							
pms/pmdd:	case definition (0: control, 1: case)						
pareado_PMS/PMDD:	matching variable							
strspcb: perceived stress							
coping:	total score coping							
cpt: different coping styles as per Carver							
neurot: neuroticism							
nhs3: sleep hours 1=7-8; 2=8;·3=>8							
sats3: sleep satisfaction 1= not satisfied or little satisfied; 2=moderately satified;3= satisfied or very satisfied							
estud3: educational level: (1=primary school)(2=college)(3=university)  (1=1)  (2=1)  (3=2)  (4=3)  							
nembzi: nº pregnancies: (1=0)  (2=1)  (3=2) // (0=none) (1= one) (2= 2 or more)			
naborti: nº  abortions:  (0 = none) (1 = one) (2= 2 or more)					
anoviact: current oral contraceptive use (0=no; 1=yes) 						
diuiact:	current IUD use: ( 0=NO)(1=yes)  							
BMI4c:	Body Mass Index: (< 19=1)  (19 -24.9=2)  (25 - 30=3)  (>30 =4)							
